# Supplementary material for: Rapid Detection of Alpha-Fetoprotein (AFP) with Lateral Flow Aptasensor
Source: Molecules. 2025 Jan 22;30(3):484. doi: 10.3390/molecules30030484 (PMC11820797; doi:10.3390/molecules30030484)
Supplement: Supplementary file 1 [file molecules-30-00484-s001.zip]

Archive with 1 entries (1 files):
- molecules-3399140-supplementary.pdf
